# Supplementary material for: Time course of blast-induced injury in the rat auditory cortex
Source: PLoS One. 2018 Feb 28;13(2):e0193389. doi: 10.1371/journal.pone.0193389 (PMC5831391; doi:10.1371/journal.pone.0193389)
Supplement: S1 Fig — Auditory brainstem response thresholds in blast- and sham-exposed rats show temporary, blast-induced threshold elevations. (XLSX) [file pone.0193389.s001.xlsx]

## Sheet: S1 Fig 1
		3 Month Group													1 Month Group										1 Day Group											Control Group													Control
Left Ear													Left Ear												Left Ear											Left Ear
		3M_2	M310	M311	M313	M314	M320	M321	M322	Avg	SEM				M6	M12	M14	M18	M19	M20	M23	Avg	SEM				D_2	D_3	D_9	D_16	D_22	D_23	Avg	SEM				D4	D6	M17	3M_4	3M_7	3M_8	Avg	SEM
Post Blast Day 1	Click	80	25	45	90	55	50	35	50	53.75	7.66194		Post Blast Day 1	Click	95	50	75	25	45	55	75	60	8.79664		Post Blast Day 1	Click	65	40	40	10	85	50	48.3333	10.3816		Post	Click	5	5	5	5	5	5	5	0
	4k	90	70	80	100	90	80	70	80	82.5	3.65963			4k	65	75	80	45	95	90	80	75.7143	6.3084			4k	95	70	75	45	75	85	74.1667	6.88194			4k	20	30	15	20	20	15	20	2.23607
	8k	95	75	70	100	85	85	70	95	84.375	4.16592			8k	85	80	85	40	90	95	95	81.4286	7.21393			8k	95	55	75	45	85	90	74.1667	8.20738			8k	30	20	25	15	20	15	20.8333	2.3863
	12k	95	60	80	100	80	60	65	100	80	6.05038			12k	80	75	85	55	75	85	95	78.5714	4.72005			12k	95	50	75	45	70	90	70.8333	8.3083			12k	20	30	25	20	20	20	22.5	1.70783
	16k	90	70	85	100	95	85	80	80	85.625	3.3324			16k	80	85	85	55	85	95	95	82.8571	5.10102			16k	75	55	65	45	65	90	65.8333	6.37922			16k	30	30	15	20	20	20	22.5	2.5
	20k	95	85	85	95	80	95	80	85	87.5	2.31455			20k	90	90	85	50	85	90	90	82.8571	5.54818			20k	90	70	80	35	85	85	74.1667	8.3083			20k	35	30	35	20	20	25	27.5	2.81366
	28k	90	75	100	90	95	75	80	90	86.875	3.26473			28k	90	90	90	45	85	85	100	83.5714	6.70059			28k	100	75	75	65	85	100	83.3333	5.86894			28k	30	30	25	20	20	25	25	1.82574
Post Blast 3 Months	Click	20	5	5	5	5	5	5	5	6.875	1.875		Post Blast 1 Month	Click	5	5	5	5	5	5	5	5	0
																									Right Ear											Right Ear
	4k	50	15	15	20	20	20	15	15	21.25	4.19928			4k	20	30	30	30	20	20	20	24.2857	2.02031				D_2	D_3	D_9	D_16	D_22	D_23	Avg	SEM				D4	D6	M17	3M_4	3M_7	3M_8	Avg	SEM
	8k	45	15	20	25	30	25	15	20	24.375	3.46378			8k	15	30	25	35	30	25	25	26.4286	2.36902		Post Blast Day 1	Click	5	5	5	5	5	5	5	0		Post	Click	5	5	5	5	5	5	5	0
	12k	50	15	15	20	25	20	20	25	23.75	3.98098			12k	20	30	20	25	15	25	20	22.1429	1.84428
	16k	50	15	20	20	25	20	20	25	24.375	3.83097			16k	15	35	40	35	30	30	30	30.7143	2.97381			4k	45	25	20	25	25	25	27.5	3.59398			4k	25	30	20	15	25	20	22.5	2.14087
	20k	40	30	30	30	35	25	20	25	29.375	2.20339			20k	20	30	25	30	25	25	25	25.7143	1.3041			8k	45	30	20	30	15	20	26.6667	4.40959			8k	25	20	20	15	25	20	20.8333	1.53659
	28k	55	30	35	35	30	25	15	25	31.25	4.09159			28k	25	35	40	40	35	30	35	34.2857	2.02031			12k	35	20	20	25	20	25	24.1667	2.3863			12k	25	30	20	10	20	20	20.8333	2.71314
																										16k	30	35	25	30	20	25	27.5	2.14087			16k	30	25	20	15	20	20	21.6667	2.10819
																										20k	40	25	35	25	15	25	27.5	3.59398			20k	30	25	20	10	20	20	20.8333	2.71314
																										28k	30	35	30	30	25	30	30	1.29099			28k	25	25	25	15	30	20	23.3333	2.10819
Right Ear		3 Months											Right Ear
		3M_2	M310	M311	M313	M314	M320	M321	M322	Avg	SEM				M6	M12	M14	M18	M19	M20	M23	Avg	SEM
Post Blast Day 1	Click	5	5	5	5	5	5	5	5	5	0		Post Blast Day 1	Click	5	5	5	5	5	5	5	5	0
	4k	25	25	25	35	30	30	35	40	30.625	1.99049			4k	35	40	20	20	25	30	20	27.1429	3.05839
	8k	20	35	25	35	30	25	30	30	28.75	1.82981			8k	35	40	25	25	20	25	20	27.1429	2.85714
	12k	15	30	15	30	30	30	30	35	26.875	2.66215			12k	35	30	20	20	20	20	25	24.2857	2.29611
	16k	15	25	30	55	20	30	35	35	30.625	4.27174			16k	30	45	25	30	35	15	20	28.5714	3.73438
	20k	15	20	25	50	25	25	35	35	28.75	3.86722			20k	35	40	25	25	20	25	25	27.8571	2.6406
	28k	30	30	30	65	35	40	35	40	38.125	4.11199			28k	35	45	30	25	25	30	30	31.4286	2.6082
Post Blast 3 Months	Click	5	5	5	5	5	5	5	5	5	0		Post Blast 1 Month	Click	5	5	5	5	5	5	10	5.71429	0.714286
	4k	15	20	15	20	20	25	20	25	20	1.33631			4k	30	20	15	30	20	20	35	24.2857	2.76642
	8k	20	20	15	20	30	20	20	20	20.625	1.47524			8k	25	20	15	40	25	20	35	25.7143	3.3503
	12k	15	15	15	10	30	25	25	15	18.75	2.45495			12k	30	5	20	30	25	15	40	23.5714	4.32521
	16k	10	15	15	10	30	25	20	25	18.75	2.63052			16k	30	20	25	30	25	20	30	25.7143	1.70034
	20k	20	20	15	15	30	20	25	15	20	1.88982			20k	20	10	30	30	25	15	30	22.8571	3.05839
	28k	20	25	20	25	30	20	25	30	24.375	1.47524			28k	30	20	30	30	45	25	30	30	2.88675
