# Supplementary material for: Time course of blast-induced injury in the rat auditory cortex
Source: PLoS One. 2018 Feb 28;13(2):e0193389. doi: 10.1371/journal.pone.0193389 (PMC5831391; doi:10.1371/journal.pone.0193389)
Supplement: S2 Fig — GFAP reactive astrocytosis and silver staining show central auditory damage following blast. (XLSX) [file pone.0193389.s002.xlsx]

## Sheet: S2  Fig 2C
Control				1 Day Post-Blast				1 Month Post-Blast				3 Months Post-Blast
	Left AC	Right AC			Left AC	Right AC			Left AC	Right AC			Left AC	Right AC
3M4	0.875	1.24324		D2	0			M6	39.4	25.2		3M13	43.2667	44.5
3M7	10.6786	8.46667		D3	16.9	10.44		M12	1.2	0		3M14	36	45
3M8	2.4	1.875		D9	0	0		M14	42.625			3M20	13.8	19.2
D6	0	0		D16	0	0		M18	7.1	6.15		3M2	14.52	16.2273
D4	0	0		D22	23.1	28.5333		M23	37.28	40.72		3M10	50.44	51.52
M17	18.55	18.8947		D23	20.7	22.52		M19	27.5333	33.2		3M11	0	0
Avg	5.41726	5.07994		Avg	10.1167	12.2987		M20	22.64	25.4		3M21	0	0
SEM	3.1015	3.04916		SEM	4.59575	5.80521		Avg	25.3969	21.7783		3M22	0	0
								SEM	6.10724	6.4099		Avg	19.7533	22.0559
												SEM	7.30938	7.79173
