# Supplementary material for: Time course of blast-induced injury in the rat auditory cortex
Source: PLoS One. 2018 Feb 28;13(2):e0193389. doi: 10.1371/journal.pone.0193389 (PMC5831391; doi:10.1371/journal.pone.0193389)
Supplement: S3 Fig — Correlation between post-blast day 1 ABR thresholds and averaged bilateral astrocyte counts of the 1-month group. (XLSX) [file pone.0193389.s003.xlsx]

## Sheet: S3 Fig 3
Post Blast 1 Month Group and Control Group
		Day 1 ABR Threshold Shift	1 Month GFAP - Avg AC
1 M Group	M6	57.5	30
1 M Group	M12	57.5	0
1 M Group	M14	61.6667	47.2
1 M Group	M18	28.3333	3.2
1 M Group	M23	65.8333	32.6
1 M Group	M19	57.5	39.8
1 M Group	M20	64.1667	27.8
Ctrl Group	M17	-2.5	17.6
Ctrl Group	3M4	10.8333	0.2
Ctrl Group	3M7	0.833333	14.8
Ctrl Group	3M8	4.16667	2.6
